# Supplementary material for: Lithium manganese(II) diaqua­boro­phosphate monohydrate
Source: Acta Crystallogr Sect E Struct Rep Online. 2008 Jul 5;64(Pt 8):i46. doi: 10.1107/S1600536808018898 (PMC2961901; doi:10.1107/S1600536808018898)
Supplement: Supplementary file 1 [file e-64-00i46-sup1.cif]

##############################################################################
###                                                                        ###
###        Electronic paper (Acta Crystallographica Section E)             ###
###                                                                        ###
##############################################################################
#                                                                            #
# This CIF contains the data in a paper accepted for publication in Acta     #
# Crystallographica Section E. It conforms to the requirements of Notes      #
# for Authors for Section E, and has been peer reviewed under the auspices   #
# of the IUCr Commission on Journals.                                        #
#                                                                            #
# Full details of the Crystallographic Information File format               #
# are given in the paper "The Crystallographic Information File (CIF):       #
# a New Standard Archive File for Crystallography" by S. R. Hall, F. H.      #
# Allen and I. D. Brown [Acta Cryst. (1991), A47, 655-685].                  #
#                                                                            #
# The current version of the core CIF dictionary is obtainable from          #
# ftp://ftp.iucr.org/pub/cif_core.dic. The current version number is 2.4.    #
#                                                                            #
# Software is freely available for graphical display of the structure(s) in  #
# this CIF.  For information consult the CIF home page http://www.iucr.org/  #
# cif/home.html                                                              #
#                                                                            #
# This file may be used for bona fide research purposes within the           #
# scientific community so long as proper attribution is given to the journal # 
# article from which it was obtained.                                        #
#                                                                            #
##############################################################################
                                             
data_I
_audit_creation_method     SHELXL-97
_chemical_name_systematic
;
Lithium manganese diaquaborophosphate monohydrate
;
_chemical_name_common
;
Lithium manganese diaquaborophosphate monohydrate
;
_chemical_formula_moiety     ?
_chemical_formula_sum     'B1 H6 Li1 Mn1 O11 P2'
_chemical_formula_structural     'Li Mg (H2 O)2 (B P2 O8) (H2 O)'
_chemical_formula_iupac     'Li Mn (H2 O)2 [B P2 O8], H2 O'
_chemical_formula_weight     316.68
_chemical_melting_point     ?
_symmetry_cell_setting     hexagonal
_symmetry_space_group_name_H-M     'P 65 2 2'
_symmetry_space_group_name_Hall     'P 65 2 (0 0 1)'
loop_
    _symmetry_equiv_pos_as_xyz
    'x, y, z'
    '-y, x-y, z+2/3'
    '-x+y, -x, z+1/3'
    '-x, -y, z+1/2'
    'y, -x+y, z+1/6'
    'x-y, x, z+5/6'
    'y, x, -z+2/3'
    'x-y, -y, -z'
    '-x, -x+y, -z+1/3'
    '-y, -x, -z+1/6'
    '-x+y, y, -z+1/2'
    'x, x-y, -z+5/6'
_cell_length_a     9.5765(4)
_cell_length_b     9.5765(4)
_cell_length_c     15.8570(10)
_cell_angle_alpha     90.00
_cell_angle_beta     90.00
_cell_angle_gamma     120.00
_cell_volume     1259.40(10)
_cell_formula_units_Z     6
_cell_measurement_reflns_used     6263
_cell_measurement_theta_min     2.46
_cell_measurement_theta_max     33.24
_cell_measurement_temperature     295(2)
_exptl_crystal_description     'hexagonal bipyramid'
_exptl_crystal_colour     'pale pink'
_exptl_crystal_size_max     0.16
_exptl_crystal_size_mid     0.12
_exptl_crystal_size_min     0.12
_exptl_crystal_density_diffrn     2.505
_exptl_crystal_density_meas     ?
_exptl_crystal_density_method     'not measured'
_exptl_crystal_F_000     942
_exptl_absorpt_coefficient_mu     2.006
_exptl_absorpt_correction_type     'multi-scan'
_exptl_absorpt_process_details     '(CrystalClear; Rigaku, 2005)'
_exptl_absorpt_correction_T_min     0.7397
_exptl_absorpt_correction_T_max     0.7948
_exptl_special_details
;
;
_diffrn_ambient_temperature     295(2)
_diffrn_radiation_type     'MoK\a'
_diffrn_radiation_wavelength     0.71073
_diffrn_radiation_source     'fine-focus sealed tube'
_diffrn_radiation_monochromator     'graphite'
_diffrn_measurement_device_type     'Rigaku AFC-7 CCD'
_diffrn_measurement_method     'thin-slice \D\f=0.6 & \D\w=0.6'
_diffrn_detector_area_resol_mean     14.6306
_diffrn_reflns_number     9731
_diffrn_reflns_av_R_equivalents     0.0323
_diffrn_reflns_av_sigmaI/netI     0.0196
_diffrn_reflns_theta_min     2.46
_diffrn_reflns_theta_max     29.99
_diffrn_reflns_theta_full     29.99
_diffrn_measured_fraction_theta_max     0.997
_diffrn_measured_fraction_theta_full     0.997
_diffrn_reflns_limit_h_min     -13
_diffrn_reflns_limit_h_max     13
_diffrn_reflns_limit_k_min     -13
_diffrn_reflns_limit_k_max     12
_diffrn_reflns_limit_l_min     -19
_diffrn_reflns_limit_l_max     22
_diffrn_standards_number     ?
_diffrn_standards_interval_count     ?
_diffrn_standards_interval_time     ?
_diffrn_standards_decay_%     ?
_refine_special_details
;
Refinement of <i>F</i>^2^ against ALL reflections. The weighted <i>R</i>-factor
<i>wR</i> and goodness of fit <i>S</i> are based on <i>F</i>^2^, conventional
<i>R</i>-factors <i>R</i> are based on <i>F</i>, with <i>F</i> set to zero for
negative <i>F</i>^2^. The threshold expression of <i>F</i>^2^ >
\s(<i>F</i>^2^) is used only for calculating <i>R</i>-factors(gt) <i>etc</i>.
and is not relevant to the choice of reflections for refinement.
<i>R</i>-factors based on <i>F</i>^2^ are statistically about twice as large
as those based on <i>F</i>, and <i>R</i>- factors based on ALL data will be
even larger.
;
_reflns_number_total     1230
_reflns_number_gt     1223
_reflns_threshold_expression     I>2\s(I)
_refine_ls_structure_factor_coef     Fsqd
_refine_ls_matrix_type     full
_refine_ls_R_factor_all     0.0400
_refine_ls_R_factor_gt     0.0399
_refine_ls_wR_factor_gt     0.0964
_refine_ls_wR_factor_ref     0.0965
_refine_ls_goodness_of_fit_ref     1.194
_refine_ls_restrained_S_all     1.194
_refine_ls_number_reflns     1230
_refine_ls_number_parameters     85
_refine_ls_number_restraints     1
_refine_ls_hydrogen_treatment     refxyz
_refine_ls_weighting_scheme     calc
_refine_ls_weighting_details
          'calc w=1/[\s^2^(Fo^2^)+(0.008P)^2^+5.1269P] where P=(Fo^2^+2Fc^2^)/3'
_atom_sites_solution_hydrogens     difmap
_atom_sites_solution_primary     direct
_atom_sites_solution_secondary     difmap
_refine_ls_shift/su_max     0.000
_refine_ls_shift/su_mean     0.000
_refine_diff_density_max     0.615
_refine_diff_density_min     -0.443
_refine_ls_extinction_method     'SHELXL97 (Sheldrick, 2008)'
_refine_ls_extinction_coef     0.0054(19)
_refine_ls_extinction_expression
                                  'Fc^*^=kFc[1+0.001xFc^2^\l^3^/sin(2\q)]^-1/4^'
_refine_ls_abs_structure_details     'Flack (1983), 443 Friedel pairs'
_refine_ls_abs_structure_Flack     -0.01(4)
loop_
    _atom_type_symbol
    _atom_type_description
    _atom_type_scat_dispersion_real
    _atom_type_scat_dispersion_imag
    _atom_type_scat_source
    'Li' 'Li' -0.0003 0.0001
                         'International Tables Vol C Tables 4.2.6.8 and 6.1.1.4'
    'H' 'H' 0.0000 0.0000
                         'International Tables Vol C Tables 4.2.6.8 and 6.1.1.4'
    'B' 'B' 0.0013 0.0007
                         'International Tables Vol C Tables 4.2.6.8 and 6.1.1.4'
    'O' 'O' 0.0106 0.0060
                         'International Tables Vol C Tables 4.2.6.8 and 6.1.1.4'
    'Mn' 'Mn' 0.3368 0.7283
                         'International Tables Vol C Tables 4.2.6.8 and 6.1.1.4'
    'P' 'P' 0.1023 0.0942
                         'International Tables Vol C Tables 4.2.6.8 and 6.1.1.4'
_computing_data_collection     'CrystalClear (Rigaku, 2005)'
_computing_cell_refinement     'CrystalClear (Rigaku, 2005)'
_computing_data_reduction     'CrystalClear (Rigaku, 2005)'
_computing_structure_solution     'SHELXS97 (Sheldrick, 2008)'
_computing_structure_refinement     'SHELXL97 (Sheldrick, 2008)'
_computing_molecular_graphics
                           'DIAMOND (Brandenburg, 2005) and ATOMS (Dowty, 2004)'
_computing_publication_material     'SHELXL97 (Sheldrick, 2008)'
loop_
    _atom_site_type_symbol
    _atom_site_label
    _atom_site_fract_x
    _atom_site_fract_y
    _atom_site_fract_z
    _atom_site_U_iso_or_equiv
    _atom_site_adp_type
    _atom_site_calc_flag
    _atom_site_refinement_flags
    _atom_site_occupancy
    _atom_site_disorder_assembly
    _atom_site_disorder_group
    Mn Mn1 0.44888(4) 0.89775(9) 0.2500 0.0163(2) Uani d S 1 . .
    P P1 0.61636(10) 0.83327(10) 0.08453(6) 0.0134(2) Uani d . 1 . .
    O O1 0.0204(3) 0.2129(3) 0.06593(16) 0.0181(5) Uani d . 1 . .
    O O2 0.7681(3) 0.1804(3) 0.01267(14) 0.0158(5) Uani d . 1 . .
    O O3 0.4860(3) 0.8589(4) 0.12112(17) 0.0227(6) Uani d . 1 . .
    O O4 0.6237(4) 0.6903(3) 0.11938(17) 0.0228(6) Uani d . 1 . .
    O O5 0.1884(4) 0.7081(4) 0.2127(2) 0.0340(8) Uani d D 1 . .
    O O6 0.9000(19) 0.8166(12) 0.2717(7) 0.079(3) Uiso d P 0.50 . .
    B B1 0.8493(3) 0.1507(3) 0.0833 0.0140(9) Uani d S 1 . .
    Li Li1 0.2428(18) 0.7572(18) 0.0833 0.034(4) Uani d SP 0.42(3) . .
    Li Li2 0.899(4) 0.763(3) 0.3479(16) 0.034(4) Uani d P 0.289(13) . .
    H H1 0.133(8) 0.683(7) 0.256(4) 0.041 Uiso d . 1 . .
    H H2 0.179(7) 0.620(4) 0.218(4) 0.041 Uiso d D 1 . .
loop_
    _atom_site_aniso_label
    _atom_site_aniso_U_11
    _atom_site_aniso_U_22
    _atom_site_aniso_U_33
    _atom_site_aniso_U_12
    _atom_site_aniso_U_13
    _atom_site_aniso_U_23
    Mn1 0.0170(3) 0.0165(4) 0.0153(3) 0.00826(18) 0.0028(2) 0.000
    P1 0.0153(4) 0.0131(4) 0.0113(3) 0.0068(3) 0.0011(3) -0.0005(3)
    O1 0.0139(11) 0.0196(12) 0.0200(12) 0.0077(10) -0.0012(9) -0.0060(9)
    O2 0.0195(12) 0.0185(11) 0.0106(9) 0.0104(10) -0.0029(9) -0.0024(8)
    O3 0.0222(14) 0.0306(15) 0.0177(12) 0.0151(12) 0.0028(10) -0.0046(11)
    O4 0.0348(16) 0.0150(12) 0.0177(11) 0.0117(11) -0.0008(12) 0.0022(10)
    O5 0.0280(17) 0.0233(15) 0.0393(17) 0.0041(13) 0.0118(14) -0.0065(14)
    B1 0.0157(17) 0.0157(17) 0.011(2) 0.0083(19) 0.0013(16) 0.0013(16)
    Li1 0.036(7) 0.036(7) 0.023(8) 0.012(8) 0.003(6) 0.003(6)
    Li2 0.036(7) 0.036(7) 0.023(8) 0.012(8) 0.003(6) 0.003(6)
_geom_special_details
;
 All esds (except the esd in the dihedral angle between two l.s. planes)
 are estimated using the full covariance matrix.  The cell esds are taken
 into account individually in the estimation of esds in distances, angles
 and torsion angles; correlations between esds in cell parameters are only
 used when they are defined by crystal symmetry.  An approximate (isotropic)
 treatment of cell esds is used for estimating esds involving l.s. planes.
;
loop_
    _geom_bond_atom_site_label_1
    _geom_bond_atom_site_label_2
    _geom_bond_site_symmetry_2
    _geom_bond_distance
    _geom_bond_publ_flag
    Mn1 O4 5_565 2.133(3) yes
    Mn1 O4 9_665 2.133(3) no
    Mn1 O3 . 2.139(3) yes
    Mn1 O3 11 2.139(3) no
    Mn1 O5 . 2.311(4) yes
    Mn1 O5 11 2.311(3) no
    P1 O3 . 1.504(3) yes
    P1 O4 . 1.510(3) yes
    P1 O1 10_665 1.553(3) yes
    P1 O2 8_565 1.560(2) yes
    O1 B1 1_455 1.463(4) no
    O1 P1 10_665 1.553(3) no
    O1 Li2 2_654 2.65(3) no
    O2 B1 . 1.470(4) no
    O2 P1 8_665 1.560(2) no
    O3 Li1 . 2.112(17) no
    O4 Li2 11_655 2.11(3) no
    O4 Mn1 6_654 2.133(3) no
    O5 Li1 . 2.111(4) no
    O5 Li2 6_554 2.18(3) no
    O5 H1 . 0.82(7) yes
    O5 H2 . 0.81(2) yes
    O6 O6 11_655 0.71(2) no
    O6 Li2 . 1.31(3) no
    O6 Li2 11_655 1.95(3) no
    O6 Li2 7 1.98(3) no
    O6 Li2 6_654 2.45(3) no
    O6 Li1 5 2.53(3) no
    B1 O1 10_655 1.463(4) yes
    B1 O1 1_655 1.463(4) no
    B1 O2 10_665 1.470(4) yes
    Li1 O5 10_665 2.111(4) yes
    Li1 O3 10_665 2.112(17) yes
    Li2 O6 11_655 1.95(3) yes
    Li2 O6 7 1.98(3) yes
    Li2 O4 11_655 2.11(3) yes
    Li2 O5 5 2.18(3) yes
    Li2 Li2 7 2.30(6) no
    Li2 O6 5_565 2.45(3) no
loop_
    _geom_angle_atom_site_label_1
    _geom_angle_atom_site_label_2
    _geom_angle_atom_site_label_3
    _geom_angle_site_symmetry_1
    _geom_angle_site_symmetry_3
    _geom_angle
    _geom_angle_publ_flag
    O4 Mn1 O4 5_565 9_665 97.89(17) no
    O4 Mn1 O3 5_565 . 100.17(11) no
    O4 Mn1 O3 9_665 . 91.22(11) no
    O4 Mn1 O3 5_565 11 91.22(11) no
    O4 Mn1 O3 9_665 11 100.17(11) no
    O3 Mn1 O3 . 11 162.68(17) no
    O4 Mn1 O5 5_565 . 178.14(13) no
    O4 Mn1 O5 9_665 . 83.95(13) no
    O3 Mn1 O5 . . 80.01(12) no
    O3 Mn1 O5 11 . 88.19(12) no
    O4 Mn1 O5 5_565 11 83.95(13) no
    O4 Mn1 O5 9_665 11 178.14(14) no
    O3 Mn1 O5 . 11 88.19(12) no
    O3 Mn1 O5 11 11 80.01(12) no
    O5 Mn1 O5 . 11 94.2(2) no
    O3 P1 O4 . . 115.17(17) no
    O3 P1 O1 . 10_665 111.97(16) no
    O4 P1 O1 . 10_665 104.62(16) no
    O3 P1 O2 . 8_565 105.62(15) no
    O4 P1 O2 . 8_565 111.81(15) no
    O1 P1 O2 10_665 8_565 107.54(14) no
    B1 O1 P1 1_455 10_665 129.4(2) yes
    B1 O2 P1 . 8_665 131.1(2) yes
    P1 O3 Mn1 . . 128.38(17) yes
    Li1 O5 H1 . . 157(4) no
    Li2 O5 H1 6_554 . 93(4) no
    Mn1 O5 H1 . . 107(4) no
    Li1 O5 H2 . . 103(4) no
    Li2 O5 H2 6_554 . 162(4) no
    Mn1 O5 H2 . . 107(4) no
    H1 O5 H2 . . 84(5) no
    Li2 O6 Li2 . 11_655 146(2) no
    O1 B1 O1 10_655 1_655 103.7(4) no
    O1 B1 O2 10_655 . 113.70(14) no
    O1 B1 O2 1_655 . 111.75(14) no
    O1 B1 O2 10_655 10_665 111.75(14) no
    O1 B1 O2 1_655 10_665 113.70(14) no
    O2 B1 O2 . 10_665 102.6(4) no
    O5 Li1 O5 10_665 . 177.6(17) no
    O5 Li1 O3 10_665 10_665 85.4(4) no
    O5 Li1 O3 . 10_665 96.0(5) no
    O5 Li1 O3 10_665 . 96.0(5) no
    O5 Li1 O3 . . 85.4(4) no
    O3 Li1 O3 10_665 . 112.6(14) no
    O5 Li1 O6 10_665 9_665 80.8(8) no
    O5 Li1 O6 . 9_665 96.8(9) no
    O3 Li1 O6 10_665 9_665 122.4(7) no
    O3 Li1 O6 . 9_665 124.3(8) no
    O5 Li1 O6 10_665 6_554 96.8(9) no
    O5 Li1 O6 . 6_554 80.8(8) no
    O3 Li1 O6 10_665 6_554 124.3(8) no
    O3 Li1 O6 . 6_554 122.4(7) no
    O6 Li1 O6 9_665 6_554 16.0(5) no
    O6 Li2 O6 . 11_655 10.8(10) no
    O6 Li2 O6 . 7 90.8(17) no
    O6 Li2 O6 11_655 7 101.7(15) no
    O6 Li2 O4 . 11_655 119.9(19) no
    O6 Li2 O4 11_655 11_655 110.3(14) no
    O6 Li2 O4 7 11_655 138.2(14) no
    O6 Li2 O5 . 5 117.8(18) no
    O6 Li2 O5 11_655 5 114.8(14) no
    O6 Li2 O5 7 5 102.8(13) no
    O4 Li2 O5 11_655 5 87.8(11) no
    O6 Li2 O6 . 5_565 104.2(18) no
    O6 Li2 O6 11_655 5_565 115.0(14) no
    O6 Li2 O6 7 5_565 13.8(7) no
    O4 Li2 O6 11_655 5_565 125.5(12) no
    O5 Li2 O6 5 5_565 99.1(11) no
    O6 Li2 O1 . 3_665 100.4(16) no
    O6 Li2 O1 11_655 3_665 100.1(12) no
    O6 Li2 O1 7 3_665 89.1(11) no
    O4 Li2 O1 11_655 3_665 59.9(8) no
    O5 Li2 O1 5 3_665 139.4(13) no
    O6 Li2 O1 5_565 3_665 83.4(9) no
loop_
    _geom_hbond_atom_site_label_D
    _geom_hbond_atom_site_label_H
    _geom_hbond_atom_site_label_A
    _geom_hbond_site_symmetry_A
    _geom_hbond_distance_DH
    _geom_hbond_distance_HA
    _geom_hbond_distance_DA
    _geom_hbond_angle_DHA
    _geom_hbond_publ_flag
    O5 H1 O4 11 0.83(7) 2.09(7) 2.878(5) 159.80 yes
    O5 H2 O2 5_565 0.81(4) 2.09(5) 2.845(5) 155.74 yes
data_global
_journal_date_recd_electronic     2008-05-23
_journal_date_accepted     2008-06-23
_journal_name_full     'Acta Crystallographica, Section E'
_journal_year     2008
_journal_volume     64
_journal_issue      8
_journal_page_first     i46
_journal_page_last     i46
_journal_paper_category     QI
_journal_coeditor_code     MG2052
_publ_contact_author_name     'Prof. Dr. Jin-Xiao Mi'
_publ_contact_author_address
;
Department of Materials Science and Engineering
College of Materials,
Xiamen University,
Xiamen 361005, Fujian Province
People's Republic of China
;
_publ_contact_author_email     jxmi@xmu.edu.cn
_publ_contact_author_fax     '0086-592-2183937'
_publ_contact_author_phone     '0086-13696905136'
_publ_section_title
;
Lithium manganese diaquaborophosphate monohydrate,
LiMn(H~2~O)~2~[BP~2~O~8~].H~2~O
;
loop_
    _publ_author_name
    _publ_author_footnote
    _publ_author_address
    'Zhuang, Rong-Chuan' .
;
Department of Materials Science and Engineering,
College of Materials,
Xiamen University,
Xiamen 361005, Fujian Province,
People's Republic of China
;
    'Chen, Xue-Yun' .
;
Department of Chemistry and Biochemical Engineering,
College of Chemistry and Chemical Engineering,
Xiamen University,
Xiamen 361005, Fujian Province,
People's Republic of China
;
    'Mi, Jin-Xiao' .
;
Department of Materials Science and Engineering,
College of Materials,
Xiamen University,
Xiamen 361005, Fujian Province,
People's Republic of China
;
