# Supplementary material for: Lithium manganese(II) diaqua­boro­phosphate monohydrate
Source: Acta Crystallogr Sect E Struct Rep Online. 2008 Jul 5;64(Pt 8):i46. doi: 10.1107/S1600536808018898 (PMC2961901; doi:10.1107/S1600536808018898)
Supplement: Supplementary file 2 [file e-64-00i46-Isup2.hkl]

#
# h,k,l, Fc-squared, Fo-squared, sigma(Fo-squared) and status flag
#
data_I
_shelx_title '  P6(5)22 LiMnBPO'
_shelx_refln_list_code          4
_shelx_F_calc_maximum      145.69
_exptl_crystal_F_000       942.00
_reflns_d_resolution_high  0.7109
 
loop_
 _symmetry_equiv_pos_as_xyz
 'x, y, z'
 '-y, x-y, z+2/3'
 '-x+y, -x, z+1/3'
 '-x, -y, z+1/2'
 'y, -x+y, z+1/6'
 'x-y, x, z+5/6'
 'y, x, -z+2/3'
 'x-y, -y, -z'
 '-x, -x+y, -z+1/3'
 '-y, -x, -z+1/6'
 '-x+y, y, -z+1/2'
 'x, x-y, -z+5/6'
 
_cell_length_a     9.5765
_cell_length_b     9.5765
_cell_length_c    15.8570
_cell_angle_alpha  90.000
_cell_angle_beta   90.000
_cell_angle_gamma 120.000
 
_shelx_F_squared_multiplier     1.000
 
loop_
 _refln_index_h
 _refln_index_k
 _refln_index_l
 _refln_F_squared_calc
 _refln_F_squared_meas
 _refln_F_squared_sigma
 _refln_observed_status
   0   1   0     2137.00     1436.25     11.48 o
  -1   2   0     6147.93     5963.85     41.81 o
   0   2   0     1813.34     1640.89     16.39 o
  -1   3   0     4961.54     4900.10     27.07 o
  -2   4   0      217.42      194.09      8.23 o
  -1   4   0      989.11      984.57     10.46 o
   0   4   0     1126.90     1086.13     18.75 o
  -2   5   0     7681.58     7158.91     56.21 o
  -1   5   0      471.04      506.69      8.95 o
   0   5   0     5856.27     5543.46     59.93 o
  -3   6   0    13473.43    13449.49    128.19 o
  -2   6   0     1155.82     1154.96     15.70 o
  -1   6   0     4201.00     3978.07     35.95 o
   0   6   0       50.28       38.55      6.06 o
  -3   7   0       67.34       59.18      3.58 o
  -2   7   0     1568.35     1669.53     20.10 o
  -1   7   0     2121.23     2247.85     23.05 o
   0   7   0      280.23      289.77     20.64 o
  -4   8   0      380.41      472.34     38.58 o
  -3   8   0      344.55      355.51     13.12 o
  -2   8   0      259.83      265.02     15.68 o
  -1   8   0      715.68      794.85     16.38 o
   0   8   0      587.69      559.71     28.77 o
  -4   9   0       10.26       75.80      9.73 o
  -3   9   0      848.48      805.98     14.27 o
  -2   9   0     2653.39     2782.94     33.02 o
  -1   9   0      250.83      239.56     14.66 o
   0   9   0       42.57       38.01      5.69 o
  -5  10   0     1709.05     2051.52     43.97 o
  -4  10   0      742.76      894.82     27.28 o
  -3  10   0      476.26      521.63     23.19 o
  -2  10   0      380.87      407.74     25.93 o
  -1  10   0       17.66       21.46      2.74 o
   0  10   0      220.33      190.74     18.70 o
  -5  11   0      141.29       85.89      7.30 o
  -4  11   0       36.96       53.75      5.14 o
  -3  11   0     1150.79     1265.26     26.07 o
  -2  11   0     1289.60     1357.33     23.09 o
  -1  11   0       64.29       25.42      4.18 o
   0  11   0      382.54      328.27     38.81 o
  -6  12   0        7.17       10.86      4.70 o
  -5  12   0       73.58       76.36     10.79 o
  -4  12   0      411.03      364.39     24.94 o
  -3  12   0        4.64        5.68      2.73 o
  -2  12   0        0.50       14.05      3.54 o
  -1  12   0      528.85      499.76     40.44 o
  -6  13   0      101.10       89.66      8.24 o
  -5  13   0        1.39        4.30      2.53 o
  -4  13   0      274.24      236.06     21.21 o
   0   1   1     6356.39     5639.80     29.32 o
  -1   2   1     3869.77     3491.69     18.57 o
   0   2   1     9631.13    10351.81     53.74 o
  -2   3   1    11696.57    12069.04     65.02 o
  -1   3   1    12122.35    12515.77     65.16 o
   0   3   1       12.25       31.37      3.56 o
  -3   4   1     3979.02     3921.91     35.25 o
  -2   4   1      136.58      128.72      4.95 o
  -1   4   1     4010.63     3893.81     31.23 o
   0   4   1    13378.41    13933.08    104.15 o
  -4   5   1     2298.20     2332.83     22.75 o
  -3   5   1     4609.09     4620.16     38.28 o
  -2   5   1     4662.39     4690.09     38.95 o
  -1   5   1     2625.02     2679.61     23.07 o
   0   5   1     3044.63     2927.96     25.66 o
  -5   6   1     6497.02     6606.27     55.96 o
  -4   6   1     1482.30     1486.71     16.27 o
  -3   6   1        7.19       37.59      3.91 o
  -2   6   1     1487.97     1515.88     17.20 o
  -1   6   1     6580.15     6721.87     52.76 o
   0   6   1     8414.82     8744.77     71.39 o
  -6   7   1      672.20      603.74     13.43 o
  -5   7   1      308.29      278.42     13.85 o
  -4   7   1     2428.18     2248.85     23.19 o
  -3   7   1     2376.65     2232.25     23.59 o
  -2   7   1      383.61      389.35     13.74 o
  -1   7   1      832.23      716.15     15.23 o
   0   7   1       46.18       18.94      9.08 o
  -7   8   1      747.92      660.98     16.01 o
  -6   8   1      334.11      364.84     22.00 o
  -5   8   1     1921.43     1814.03     25.91 o
  -4   8   1      892.82      977.69     32.47 o
  -3   8   1     1744.80     1603.45     29.89 o
  -2   8   1      389.29      406.63     17.89 o
  -1   8   1      845.05      789.29     15.99 o
   0   8   1      750.92      727.99     18.99 o
  -8   9   1      809.17      842.97     18.72 o
  -7   9   1     4398.89     4495.84     43.96 o
  -6   9   1     1031.91     1036.95     26.63 o
  -5   9   1     1123.90      992.81     21.08 o
  -4   9   1     1254.27     1102.40     30.89 o
  -3   9   1     1063.50     1032.86     17.12 o
  -2   9   1     4208.49     4282.62     42.79 o
  -1   9   1      771.49      796.61     17.88 o
   0   9   1        9.59       18.97      3.48 o
  -9  10   1      503.47      608.80     25.45 o
  -8  10   1      756.37      825.48     20.90 o
  -7  10   1      674.25      705.47     20.03 o
  -6  10   1      239.19      252.19     15.88 o
  -5  10   1       11.66       17.17      3.02 o
  -4  10   1      258.33      257.41     12.55 o
  -3  10   1      712.70      750.96     20.37 o
  -2  10   1      677.07      698.11     39.31 o
  -1  10   1      499.56      543.72     31.82 o
   0  10   1       72.55       47.07      5.72 o
 -10  11   1      213.17      190.64     18.63 o
  -9  11   1      306.66      259.77     20.24 o
  -8  11   1      332.08      326.50     19.94 o
  -7  11   1     1422.45     1426.77     27.38 o
  -6  11   1      338.01      297.55     14.86 o
  -5  11   1      367.26      322.05     25.52 o
  -4  11   1     1434.90     1458.70     36.31 o
  -3  11   1      304.58      293.32     18.83 o
  -2  11   1      383.91      374.79     25.64 o
  -1  11   1      240.38      221.66     16.60 o
   0  11   1       13.34       16.13      3.86 o
 -11  12   1       41.29       21.77      4.54 o
 -10  12   1       45.28       25.67      3.41 o
  -9  12   1      103.06       92.98      7.85 o
  -8  12   1      467.55      442.65     30.35 o
  -7  12   1      671.19      779.09     24.07 o
  -6  12   1      280.90      209.18     16.30 o
  -5  12   1      666.03      774.14     42.67 o
  -4  12   1      527.42      481.31     36.22 o
  -3  12   1      101.54       94.15      6.82 o
  -2  12   1       41.07       31.09      5.28 o
  -1  12   1       30.58       19.43      3.66 o
  -9  13   1       55.57       38.48      6.38 o
  -8  13   1       56.07       39.02      6.40 o
  -7  13   1      131.05      133.34     15.38 o
  -6  13   1      142.17      119.20     12.66 o
  -5  13   1       56.22       21.98      6.38 o
  -4  13   1       32.76       26.30      5.62 o
   0   1   2     6914.57     6594.33     35.48 o
  -1   2   2      677.51      958.95      5.43 o
   0   2   2     6151.76     6024.04     28.63 o
  -2   3   2     4790.27     4579.55     25.31 o
  -1   3   2     4374.56     4135.95     23.09 o
   0   3   2     3609.52     3894.36     25.75 o
  -3   4   2      794.66      864.38     10.56 o
  -2   4   2     9595.03     9952.87     58.46 o
  -1   4   2      877.83      947.01      8.59 o
   0   4   2       13.28       20.17      2.19 o
  -4   5   2     5293.11     5168.77     42.57 o
  -3   5   2     7900.75     7933.52     66.25 o
  -2   5   2     7878.57     7913.57     57.74 o
  -1   5   2     5487.83     5425.52     39.74 o
   0   5   2     1255.92     1315.83     17.12 o
  -5   6   2      340.34      310.97      8.60 o
  -4   6   2     1984.74     2041.07     24.28 o
  -3   6   2      240.33      336.94     10.03 o
  -2   6   2     2203.95     2248.83     19.74 o
  -1   6   2      374.33      349.17      7.21 o
   0   6   2     3444.01     3468.55     33.19 o
  -6   7   2     3733.55     3628.59     35.57 o
  -5   7   2      637.33      615.95     12.83 o
  -4   7   2      174.58      120.77     10.37 o
  -3   7   2      179.56      166.19     11.18 o
  -2   7   2      792.48      791.88     15.46 o
  -1   7   2     3514.57     3457.08     31.02 o
   0   7   2     1220.31     1177.84     25.61 o
  -7   8   2     3851.49     3817.24     43.05 o
  -6   8   2     3146.82     3283.13     34.35 o
  -5   8   2     1079.41     1081.65     18.27 o
  -4   8   2     2024.95     2150.48     30.41 o
  -3   8   2     1046.93     1084.78     25.47 o
  -2   8   2     2940.55     3023.68     30.97 o
  -1   8   2     3850.87     3828.84     37.18 o
   0   8   2       25.96       56.61      7.43 o
  -8   9   2      672.26      675.96     20.39 o
  -7   9   2      460.38      368.70     19.80 o
  -6   9   2      214.77      206.43     12.05 o
  -5   9   2     1915.85     1872.50     28.94 o
  -4   9   2     1815.69     1797.51     22.09 o
  -3   9   2      223.44      235.25     11.89 o
  -2   9   2      412.76      329.38     18.40 o
  -1   9   2      758.24      804.75     25.15 o
   0   9   2     1009.61     1048.39     19.03 o
  -9  10   2      211.14      211.81     13.44 o
  -8  10   2        7.97        9.55      2.50 o
  -7  10   2       25.08       14.67      3.16 o
  -6  10   2       40.17       41.36      5.23 o
  -5  10   2        1.48        6.24      2.41 o
  -4  10   2       37.25       24.39      3.43 o
  -3  10   2       18.93        9.65      2.23 o
  -2  10   2       14.56       10.58      2.51 o
  -1  10   2      216.70      217.91     14.60 o
   0  10   2     1066.34     1093.15     25.88 o
 -10  11   2      771.52      847.16     30.32 o
  -9  11   2      180.46      177.53     13.29 o
  -8  11   2      105.95      118.18      9.03 o
  -7  11   2     1236.18     1315.31     24.04 o
  -6  11   2      575.31      613.70     21.04 o
  -5  11   2      498.36      489.09     20.60 o
  -4  11   2     1273.15     1344.15     29.45 o
  -3  11   2      129.50      140.14      9.69 o
  -2  11   2      170.22      172.28     13.42 o
  -1  11   2      753.39      847.79     38.52 o
   0  11   2      305.50      267.58     17.78 o
 -11  12   2      276.39      234.17     23.45 o
 -10  12   2      616.46      558.93     33.24 o
  -9  12   2      328.74      300.53     22.61 o
  -8  12   2      482.54      476.62     24.97 o
  -7  12   2      290.56      295.90     19.94 o
  -6  12   2      105.07      105.49      8.14 o
  -5  12   2      342.88      333.52     28.48 o
  -4  12   2      520.99      495.83     30.42 o
  -3  12   2      302.15      311.59     20.80 o
  -2  12   2      601.13      603.26     34.21 o
  -1  12   2      310.76      280.26     24.80 o
  -9  13   2      756.49      783.44     59.22 o
  -8  13   2      434.45      424.99     34.75 o
  -7  13   2      936.70      984.29     46.22 o
  -6  13   2      815.19      814.42     44.14 o
  -5  13   2      424.94      357.48     34.84 o
  -4  13   2      835.43      890.94     46.26 o
   0   1   3        2.77       15.44      1.31 o
  -1   2   3      172.05      164.15      2.48 o
   0   2   3    13359.05    14032.02     80.66 o
  -2   3   3     3714.24     3620.09     21.17 o
  -1   3   3     3695.00     3639.44     20.63 o
   0   3   3     7418.51     6181.98     37.28 o
  -3   4   3      416.43      402.62      6.86 o
  -2   4   3     4612.67     4981.72     36.03 o
  -1   4   3      401.96      390.78      4.55 o
   0   4   3     1564.01     1627.90     16.60 o
  -4   5   3     4776.52     4737.87     40.44 o
  -3   5   3     1604.63     1658.56     16.13 o
  -2   5   3     1380.00     1424.36     12.38 o
  -1   5   3     4739.50     4651.96     34.59 o
   0   5   3      854.96      964.13     20.36 o
  -5   6   3      739.55      688.42     10.84 o
  -4   6   3     1828.23     1766.07     21.48 o
  -3   6   3       51.03       58.57      3.71 o
  -2   6   3     1797.25     1768.37     18.32 o
  -1   6   3      733.57      689.58      9.53 o
   0   6   3     2380.92     2367.07     26.71 o
  -6   7   3     1247.89     1163.64     25.97 o
  -5   7   3     7020.75     6704.06     57.04 o
  -4   7   3      788.25      788.61     17.68 o
  -3   7   3      826.23      798.98     14.26 o
  -2   7   3     6984.94     6560.37     51.60 o
  -1   7   3     1268.02     1172.42     17.64 o
   0   7   3     1661.65     1660.99     21.60 o
  -7   8   3      611.89      625.36     20.49 o
  -6   8   3     1380.36     1542.05     19.37 o
  -5   8   3      260.35      326.37     13.08 o
  -4   8   3      765.54      766.36     21.48 o
  -3   8   3      258.70      320.68     16.82 o
  -2   8   3     1314.25     1426.35     21.22 o
  -1   8   3      621.12      597.26     19.89 o
   0   8   3      492.27      443.29     18.33 o
  -8   9   3     2777.67     3088.88     34.86 o
  -7   9   3       76.60       73.39      6.00 o
  -6   9   3     1539.04     1458.24     26.25 o
  -5   9   3     2216.34     2368.78     59.33 o
  -4   9   3     2219.27     2333.76     26.48 o
  -3   9   3     1617.86     1534.24     22.55 o
  -2   9   3       82.79       91.91      7.87 o
  -1   9   3     2858.20     3153.88     33.84 o
   0   9   3       36.71       26.86      9.14 o
  -9  10   3      300.72      337.50     20.75 o
  -8  10   3      272.09      223.85     13.25 o
  -7  10   3       82.68       66.20      5.38 o
  -6  10   3       51.93       55.66      7.29 o
  -5  10   3       15.63       37.37      5.39 o
  -4  10   3       43.42       49.73      6.67 o
  -3  10   3      101.06       62.02      6.38 o
  -2  10   3      298.90      267.84     19.13 o
  -1  10   3      282.96      263.28     14.77 o
   0  10   3       91.08       54.56      5.22 o
 -10  11   3       83.84       81.45     14.71 o
  -9  11   3       26.35       17.63      3.84 o
  -8  11   3      490.29      550.89     33.14 o
  -7  11   3      149.19      144.79     13.19 o
  -6  11   3     1195.49     1323.15     22.51 o
  -5  11   3     1106.29     1204.22     25.58 o
  -4  11   3      128.25      125.25     10.54 o
  -3  11   3      446.69      482.30     32.30 o
  -2  11   3       26.24       14.42      4.46 o
  -1  11   3       71.26       62.44      6.83 o
   0  11   3       73.70       40.48      7.07 o
 -11  12   3      266.92      209.85     17.70 o
 -10  12   3      771.86      830.52     33.19 o
  -9  12   3      117.40       90.81      9.68 o
  -8  12   3      501.43      504.10     27.42 o
  -7  12   3      781.63      867.31     26.17 o
  -6  12   3       21.33        8.48      2.96 o
  -5  12   3      765.04      835.96     24.58 o
  -4  12   3      503.22      480.77     34.57 o
  -3  12   3       98.86       66.94      8.21 o
  -2  12   3      793.95      911.44     39.47 o
  -1  12   3      291.64      238.00     21.29 o
  -9  13   3      109.21       70.44      9.55 o
  -8  13   3       67.37       49.50      5.75 o
  -7  13   3      119.26       91.33     10.84 o
  -6  13   3      129.39      108.49     11.11 o
  -5  13   3       63.40       52.05      9.61 o
  -4  13   3       87.04       34.46      8.26 o
   0   1   4     6487.58     6310.90     32.36 o
  -1   2   4      396.19      559.50      5.00 o
   0   2   4     8383.64     8513.99     42.39 o
  -2   3   4     1781.25     1857.13     13.86 o
  -1   3   4     2061.04     2127.66     12.62 o
   0   3   4      242.21      345.58      4.60 o
  -3   4   4     1386.27     1355.39     11.59 o
  -2   4   4      465.46      582.03      7.05 o
  -1   4   4     1338.25     1339.18     11.01 o
   0   4   4      128.17      128.04      5.87 o
  -4   5   4     1129.84     1064.38     12.40 o
  -3   5   4     6211.38     6183.08     42.16 o
  -2   5   4     5980.99     5923.51     40.30 o
  -1   5   4     1026.14      984.25     10.45 o
   0   5   4       24.36       90.37      4.75 o
  -5   6   4      249.68      229.63      9.75 o
  -4   6   4     3449.61     3554.15     31.72 o
  -3   6   4      225.00      292.05      9.91 o
  -2   6   4     3256.90     3326.69     26.42 o
  -1   6   4      234.12      202.90      9.96 o
   0   6   4      523.87      476.56     13.66 o
  -6   7   4     1665.26     1630.83     21.38 o
  -5   7   4      818.57      834.76     14.56 o
  -4   7   4     1466.32     1381.69     20.27 o
  -3   7   4     1427.59     1340.67     13.32 o
  -2   7   4      697.82      691.34     17.38 o
  -1   7   4     1689.71     1667.46     16.49 o
   0   7   4     3864.57     3916.02     37.09 o
  -7   8   4     2536.37     2548.66     31.35 o
  -6   8   4     2356.89     2449.96     27.89 o
  -5   8   4      222.10      277.91     17.55 o
  -4   8   4     5576.20     5717.64     59.39 o
  -3   8   4      249.72      296.15     14.11 o
  -2   8   4     2480.10     2606.41     27.03 o
  -1   8   4     2461.45     2539.84     27.67 o
   0   8   4       25.06       24.41      3.72 o
  -8   9   4      326.37      318.69     15.71 o
  -7   9   4      237.85      184.74     10.98 o
  -6   9   4       22.61       16.77      4.37 o
  -5   9   4     1483.79     1434.00     26.38 o
  -4   9   4     1520.38     1459.29     25.65 o
  -3   9   4       27.53       15.54      2.54 o
  -2   9   4      273.09      221.81     13.03 o
  -1   9   4      307.68      309.26     14.96 o
   0   9   4      199.07      170.56     12.86 o
  -9  10   4      454.72      513.68     22.34 o
  -8  10   4      195.34      230.78     14.39 o
  -7  10   4      319.12      280.26     16.80 o
  -6  10   4       23.63       22.33      4.09 o
  -5  10   4      154.14      180.52     10.18 o
  -4  10   4       26.76       18.71      4.76 o
  -3  10   4      328.69      287.81     17.77 o
  -2  10   4      247.54      295.21     18.25 o
  -1  10   4      438.79      483.00     23.07 o
   0  10   4     1521.08     1590.52     23.66 o
 -10  11   4      900.92      976.71     25.88 o
  -9  11   4       22.49       17.68      4.06 o
  -8  11   4       22.94       19.68      3.54 o
  -7  11   4     1680.34     1848.69     27.20 o
  -6  11   4       69.72       66.70      5.69 o
  -5  11   4       96.15       87.59      7.68 o
  -4  11   4     1639.94     1786.49     26.80 o
  -3  11   4       18.50       17.59      3.43 o
  -2  11   4       23.27       25.43      3.58 o
  -1  11   4      859.50      910.17     40.31 o
   0  11   4        0.61        4.66      2.78 o
 -10  12   4      317.99      249.76     29.03 o
  -9  12   4       58.07       54.51      7.35 o
  -8  12   4       38.30       21.97      6.51 o
  -7  12   4      707.25      718.69     34.16 o
  -6  12   4      375.35      339.93     23.63 o
  -5  12   4      654.09      702.15     33.97 o
  -4  12   4       34.66       32.34      4.43 o
  -3  12   4       62.97       62.08      7.27 o
  -2  12   4      312.09      222.81     24.33 o
  -8  13   4      335.31      255.57     28.36 o
  -7  13   4      562.27      426.91     40.29 o
  -6  13   4      665.94      611.21     38.81 o
  -5  13   4      364.27      321.66     31.79 o
   0   1   5    11851.68    12256.91     70.50 o
  -1   2   5      103.58      312.16      4.46 o
   0   2   5     2100.68     2214.14     15.00 o
  -2   3   5      812.46      686.34      6.33 o
  -1   3   5      722.70      609.60      5.48 o
   0   3   5      249.71      230.53      4.16 o
  -3   4   5     2560.61     2614.69     18.79 o
  -2   4   5     1627.78     1562.10     12.58 o
  -1   4   5     2699.75     2836.93     18.92 o
   0   4   5     6513.31     6520.21     41.85 o
  -4   5   5     3141.82     3029.71     26.08 o
  -3   5   5     1105.63     1192.35     11.94 o
  -2   5   5     1114.25     1210.24     12.02 o
  -1   5   5     3215.79     3067.43     24.39 o
   0   5   5       59.32       56.49      3.98 o
  -5   6   5     4449.01     4507.00     39.58 o
  -4   6   5     2082.28     2155.37     22.62 o
  -3   6   5      127.77      157.71      8.18 o
  -2   6   5     1965.56     2005.60     18.95 o
  -1   6   5     4407.58     4527.46     37.46 o
   0   6   5     2779.27     2756.91     29.04 o
  -6   7   5        3.47       11.57      1.95 o
  -5   7   5      383.71      374.64     14.72 o
  -4   7   5      356.47      308.92     12.78 o
  -3   7   5      378.86      333.54      9.60 o
  -2   7   5      383.74      348.31     13.44 o
  -1   7   5       14.81       19.87      2.73 o
   0   7   5      851.43      913.20     16.46 o
  -7   8   5     2074.36     2066.77     26.11 o
  -6   8   5      125.51      156.61      9.24 o
  -5   8   5     1047.29     1016.33     20.89 o
  -4   8   5       87.90      127.82      8.05 o
  -3   8   5     1205.45     1148.92     16.66 o
  -2   8   5      129.22      149.47      7.81 o
  -1   8   5     2110.09     2073.49     22.47 o
   0   8   5      221.24      215.74     12.55 o
  -8   9   5      740.89      799.73     23.08 o
  -7   9   5     1457.88     1478.43     22.43 o
  -6   9   5      382.83      383.73     16.76 o
  -5   9   5      909.51      891.50     22.08 o
  -4   9   5      860.93      872.36     29.51 o
  -3   9   5      385.01      393.73     21.05 o
  -2   9   5     1519.13     1489.52     23.30 o
  -1   9   5      777.41      787.87     24.32 o
   0   9   5        6.51        8.29      2.10 o
  -9  10   5      408.76      400.97     27.19 o
  -8  10   5     1330.71     1348.78     22.61 o
  -7  10   5      863.65      957.89     21.36 o
  -6  10   5      279.15      295.19     15.88 o
  -5  10   5        5.38        3.61      2.27 o
  -4  10   5      314.46      367.90     15.58 o
  -3  10   5      827.66      926.34     18.68 o
  -2  10   5     1297.36     1288.70     20.39 o
  -1  10   5      438.96      421.97     17.27 o
   0  10   5       15.27       39.83      8.07 o
 -10  11   5      188.44      194.33     10.82 o
  -9  11   5      569.83      577.95     29.51 o
  -8  11   5       45.34       26.10      7.00 o
  -7  11   5     1889.79     2016.67     38.03 o
  -6  11   5      309.71      301.68     19.02 o
  -5  11   5      288.12      283.58     22.85 o
  -4  11   5     1904.91     2040.77     27.23 o
  -3  11   5       52.81       32.55      4.94 o
  -2  11   5      483.83      451.61     23.16 o
  -1  11   5      192.84      170.02     13.76 o
   0  11   5      239.22      203.15     18.10 o
 -10  12   5      163.75      162.97     13.21 o
  -9  12   5       47.60       37.86      4.90 o
  -8  12   5      221.52      213.21     16.07 o
  -7  12   5      157.95      132.17     11.79 o
  -6  12   5      298.62      280.00     27.02 o
  -5  12   5      163.16      158.16     17.19 o
  -4  12   5      187.97      145.56     13.19 o
  -3  12   5       41.83       32.84      8.16 o
  -2  12   5      173.11      130.67     11.49 o
  -8  13   5       19.16        6.53      2.81 o
  -7  13   5      229.70      212.74     18.32 o
  -6  13   5      216.99      167.18     14.83 o
  -5  13   5       15.41       16.53      4.01 o
   0   1   6       35.12      329.04     22.75 o
  -1   2   6      977.74      939.44      7.45 o
   0   2   6      485.02      514.86      5.35 o
  -2   3   6      379.16      459.58      5.21 o
  -1   3   6      403.45      482.24      4.60 o
   0   3   6     6402.74     5924.16     36.08 o
  -3   4   6     2055.25     2081.38     15.16 o
  -2   4   6     1513.47     1514.76     11.93 o
  -1   4   6     1962.82     1958.96     14.17 o
   0   4   6      598.31      597.03      6.68 o
  -4   5   6     1063.73     1031.75     11.25 o
  -3   5   6     2789.49     2606.04     24.21 o
  -2   5   6     2691.70     2469.86     17.96 o
  -1   5   6     1060.87     1020.94      9.24 o
   0   5   6     1002.40      848.64     10.77 o
  -5   6   6     6077.04     5980.44     46.92 o
  -4   6   6     1682.90     1639.41     18.27 o
  -3   6   6     3147.95     3111.16     28.41 o
  -2   6   6     1607.70     1572.93     15.89 o
  -1   6   6     5797.86     5687.27     42.30 o
   0   6   6       13.00        4.89      2.00 o
  -6   7   6      855.65      906.17     17.77 o
  -5   7   6     1412.70     1515.96     18.41 o
  -4   7   6        3.85        8.08      1.88 o
  -3   7   6        0.42       10.25      2.24 o
  -2   7   6     1349.43     1429.84     15.66 o
  -1   7   6      878.98      965.61     15.86 o
   0   7   6       17.11       15.63      2.25 o
  -7   8   6      584.39      560.25     15.94 o
  -6   8   6      961.10      954.25     15.66 o
  -5   8   6     1113.81     1077.56     20.03 o
  -4   8   6       15.59       12.14      1.35 o
  -3   8   6     1005.48     1053.48     17.74 o
  -2   8   6      974.89      995.84     16.03 o
  -1   8   6      648.88      599.77     15.63 o
   0   8   6      226.01      204.11      9.31 o
  -8   9   6      139.00      115.68      7.89 o
  -7   9   6     1874.40     2096.24     26.49 o
  -6   9   6      449.17      393.53     27.80 o
  -5   9   6      267.37      271.70     15.65 o
  -4   9   6      275.25      277.03     13.86 o
  -3   9   6      510.29      494.96     20.82 o
  -2   9   6     1842.39     2044.18     26.92 o
  -1   9   6      135.43      107.56      7.57 o
   0   9   6      334.89      357.15     22.92 o
  -9  10   6      266.11      250.76     17.30 o
  -8  10   6      285.29      285.01     15.81 o
  -7  10   6       52.48       44.58      4.42 o
  -6  10   6      621.11      686.77     23.10 o
  -5  10   6      952.67     1128.13     25.84 o
  -4  10   6      633.61      709.02     20.80 o
  -3  10   6       51.55       37.31      6.09 o
  -2  10   6      293.70      291.59     17.25 o
  -1  10   6      263.20      254.25     20.21 o
   0  10   6        1.63       14.38      4.04 o
 -10  11   6      284.08      249.71     26.12 o
  -9  11   6     1018.94     1066.41     24.65 o
  -8  11   6      962.56     1052.88     27.22 o
  -7  11   6      201.26      173.70     11.58 o
  -6  11   6        9.59        8.33      3.59 o
  -5  11   6       11.97       10.68      3.21 o
  -4  11   6      196.63      175.17     11.84 o
  -3  11   6      926.32     1009.57     36.88 o
  -2  11   6     1066.53     1124.98     43.64 o
  -1  11   6      268.76      194.65     20.79 o
   0  11   6      567.13      550.88     53.07 o
 -10  12   6       58.94       27.60      7.02 o
  -9  12   6        8.80       13.78      3.67 o
  -8  12   6      367.76      315.50     28.69 o
  -7  12   6      243.41      217.49     18.27 o
  -6  12   6       68.52       49.42      5.93 o
  -5  12   6      238.14      210.30     20.18 o
  -4  12   6      366.45      310.10     28.76 o
  -3  12   6        2.62        5.62      2.40 o
  -2  12   6       63.87       39.62      7.96 o
   0   1   7     3286.97     3826.93     19.07 o
  -1   2   7    16524.91    16992.83    101.63 o
   0   2   7     3725.14     3777.86     23.23 o
  -2   3   7     2194.21     2091.47     16.58 o
  -1   3   7     2324.30     2183.57     16.46 o
   0   3   7     1540.42     1644.42     12.07 o
  -3   4   7     1149.02     1026.53      9.28 o
  -2   4   7     1383.62     1439.71     12.12 o
  -1   4   7     1292.34     1159.85      9.66 o
   0   4   7     1481.88     1438.78     12.01 o
  -4   5   7     2021.72     1894.65     16.72 o
  -3   5   7     1814.51     1799.77     15.82 o
  -2   5   7     1877.06     1873.31     14.66 o
  -1   5   7     2243.09     2110.01     16.29 o
   0   5   7     2710.16     2610.14     22.82 o
  -5   6   7     2838.12     2932.61     26.47 o
  -4   6   7     1209.15     1170.94     22.32 o
  -3   6   7     1413.55     1378.36     13.33 o
  -2   6   7     1213.94     1170.49     12.61 o
  -1   6   7     2814.89     2927.49     25.42 o
   0   6   7      154.93      198.63      9.20 o
  -6   7   7       64.96       55.00      3.14 o
  -5   7   7      766.57      726.11     20.44 o
  -4   7   7      196.73      212.05      9.39 o
  -3   7   7      192.58      195.59      8.82 o
  -2   7   7      822.96      725.07     10.74 o
  -1   7   7      117.27      103.50      5.45 o
   0   7   7       57.50       90.36      5.02 o
  -7   8   7      954.84      923.75     16.99 o
  -6   8   7      593.88      612.56     18.00 o
  -5   8   7     1169.35     1161.65     19.48 o
  -4   8   7     3025.74     3120.46     34.97 o
  -3   8   7     1041.50     1026.43     16.02 o
  -2   8   7      680.96      694.41     13.52 o
  -1   8   7     1068.20     1062.21     17.97 o
   0   8   7      835.40      854.56     18.20 o
  -8   9   7      145.49      130.67      9.42 o
  -7   9   7     1974.41     2064.62     25.58 o
  -6   9   7      632.86      644.24     20.61 o
  -5   9   7      119.92      123.66     11.20 o
  -4   9   7      169.10      158.93     10.28 o
  -3   9   7      632.50      539.60     48.98 o
  -2   9   7     1844.03     1915.80     34.25 o
  -1   9   7      140.26      136.19      7.63 o
   0   9   7       57.90       52.82      4.71 o
  -9  10   7      291.93      302.09     24.86 o
  -8  10   7      344.49      365.37     24.35 o
  -7  10   7      337.70      347.99     20.72 o
  -6  10   7      365.73      361.75     23.37 o
  -5  10   7      662.92      778.83     24.84 o
  -4  10   7      308.70      313.05     26.90 o
  -3  10   7      399.31      387.41     27.73 o
  -2  10   7      365.53      353.00     23.73 o
  -1  10   7      272.55      264.93     19.51 o
   0  10   7        4.21       16.17      4.44 o
 -10  11   7        9.29       14.41      6.37 o
  -9  11   7      445.92      517.49     43.30 o
  -8  11   7      403.10      446.30     27.26 o
  -7  11   7      791.95      799.16     39.31 o
  -6  11   7      357.45      363.20     20.21 o
  -5  11   7      387.44      360.58     28.27 o
  -4  11   7      795.46      839.89     24.17 o
  -3  11   7      374.67      352.81     27.52 o
  -2  11   7      514.71      483.72     40.77 o
  -1  11   7       16.59       13.96      3.59 o
   0  11   7       47.16       34.78      7.39 o
  -9  12   7      161.86      154.85     19.32 o
  -8  12   7      273.48      266.85     28.74 o
  -7  12   7      500.89      486.57     38.49 o
  -6  12   7      151.02      108.89     10.74 o
  -5  12   7      472.52      544.41     26.85 o
  -4  12   7      273.81      238.63     26.35 o
  -3  12   7      165.04      143.74     11.86 o
   0   1   8     8873.34     9533.29     47.16 o
  -1   2   8        2.84      144.26      8.06 o
   0   2   8     2711.57     2851.35     18.19 o
  -2   3   8     3626.93     3294.07     24.30 o
  -1   3   8     3493.05     3164.29     22.68 o
   0   3   8      397.47      432.98      7.76 o
  -3   4   8     2482.03     2525.42     18.09 o
  -2   4   8     6377.21     6539.36     47.61 o
  -1   4   8     2392.91     2420.26     18.79 o
   0   4   8      509.96      594.69      7.40 o
  -4   5   8     1108.55     1066.82     10.12 o
  -3   5   8     2974.56     2952.71     23.46 o
  -2   5   8     2930.93     2924.70     19.92 o
  -1   5   8     1151.28     1095.06      9.98 o
   0   5   8     1851.95     1772.50     15.87 o
  -5   6   8      350.77      355.90     10.25 o
  -4   6   8     4745.82     4860.51     41.53 o
  -3   6   8      693.34      595.67     11.05 o
  -2   6   8     5078.99     5126.21     35.56 o
  -1   6   8      315.64      312.69      9.07 o
   0   6   8       66.36       65.43      4.21 o
  -6   7   8     2609.25     2657.96     25.34 o
  -5   7   8      110.20      126.21      7.52 o
  -4   7   8      867.49      819.34     16.06 o
  -3   7   8      980.99      918.33     12.95 o
  -2   7   8      182.94      185.54      8.75 o
  -1   7   8     2411.33     2433.51     22.77 o
   0   7   8      370.34      362.84     15.52 o
  -7   8   8     1516.55     1489.67     20.65 o
  -6   8   8     1095.47     1138.13     23.41 o
  -5   8   8      206.30      206.29      9.95 o
  -4   8   8      480.47      546.95     14.87 o
  -3   8   8      190.04      190.37     13.11 o
  -2   8   8      968.58      994.41     15.90 o
  -1   8   8     1426.21     1428.58     19.49 o
   0   8   8        5.67       16.35      3.40 o
  -8   9   8      276.23      269.00     20.53 o
  -7   9   8      106.02      136.30     10.30 o
  -6   9   8      131.99      124.32      7.61 o
  -5   9   8     1813.52     1885.26     25.27 o
  -4   9   8     1690.21     1723.24     24.59 o
  -3   9   8      146.17      139.03     11.10 o
  -2   9   8      113.91      102.61      8.22 o
  -1   9   8      285.88      272.99     22.27 o
   0   9   8      905.49     1075.21     33.23 o
  -9  10   8      435.47      449.78     34.37 o
  -8  10   8      218.79      243.99     18.76 o
  -7  10   8       53.46       67.34      6.51 o
  -6  10   8       91.79       67.94      6.55 o
  -5  10   8        0.71        7.86      3.65 o
  -4  10   8      102.12       79.33      7.58 o
  -3  10   8       34.17       37.06      8.50 o
  -2  10   8      288.86      251.10     20.85 o
  -1  10   8      413.06      448.65     38.48 o
   0  10   8      701.62      776.57     57.11 o
 -10  11   8      498.00      493.27     44.00 o
  -9  11   8      535.21      482.18     51.66 o
  -8  11   8        3.81       14.56      4.36 o
  -7  11   8     1095.27     1232.66     27.36 o
  -6  11   8      178.31      173.46     11.44 o
  -5  11   8      139.55      140.27     11.70 o
  -4  11   8     1130.99     1249.20     26.95 o
  -3  11   8       10.18        8.55      3.00 o
  -2  11   8      518.38      500.82     49.60 o
  -1  11   8      458.72      475.79     37.68 o
  -9  12   8      104.42       79.27     11.16 o
  -8  12   8      267.78      218.42     19.76 o
  -7  12   8      236.38      235.59     20.51 o
  -6  12   8        0.15        6.92      3.32 o
  -5  12   8      284.63      256.72     24.55 o
  -4  12   8      287.21      227.43     29.22 o
  -3  12   8      101.73       87.38     12.53 o
   0   1   9      102.41      136.27      5.30 o
  -1   2   9      118.54      124.94      4.52 o
   0   2   9     8521.43     8896.83     58.18 o
  -2   3   9     3284.35     3372.98     24.21 o
  -1   3   9     3196.20     3256.00     23.01 o
   0   3   9    21225.86    21722.95    136.14 o
  -3   4   9      228.87      339.63      8.65 o
  -2   4   9     5741.92     5823.37     43.25 o
  -1   4   9      230.10      344.03      9.42 o
   0   4   9       15.82       21.03      1.78 o
  -4   5   9     2245.79     2282.88     17.49 o
  -3   5   9      923.51      843.24     15.35 o
  -2   5   9      847.81      785.03     10.44 o
  -1   5   9     2266.50     2274.01     16.24 o
   0   5   9     1111.92     1094.79     11.51 o
  -5   6   9     1103.97     1108.17     13.61 o
  -4   6   9      798.96      832.53     11.55 o
  -3   6   9       36.89       30.02      5.16 o
  -2   6   9      870.09      905.66     10.30 o
  -1   6   9     1119.47     1121.28     13.20 o
   0   6   9     3435.10     3508.99     29.55 o
  -6   7   9     1210.11     1159.67     21.52 o
  -5   7   9     3278.73     3263.81     34.68 o
  -4   7   9     1426.00     1408.62     24.86 o
  -3   7   9     1419.11     1394.03     24.18 o
  -2   7   9     3202.27     3190.10     30.02 o
  -1   7   9     1361.55     1279.16     17.20 o
   0   7   9      776.21      764.46     15.13 o
  -7   8   9       14.63       12.02      4.54 o
  -6   8   9     1393.33     1441.49     24.32 o
  -5   8   9      128.78      136.44     10.37 o
  -4   8   9        0.61       21.02      2.75 o
  -3   8   9      134.16      136.76      9.30 o
  -2   8   9     1355.46     1428.34     20.69 o
  -1   8   9       18.11       14.96      2.67 o
   0   8   9      417.10      398.48     25.44 o
  -8   9   9      975.69     1009.78     27.76 o
  -7   9   9       77.09       50.65      7.89 o
  -6   9   9       41.65       35.45      7.08 o
  -5   9   9     1272.67     1401.55     29.54 o
  -4   9   9     1244.20     1402.16     25.32 o
  -3   9   9       98.84       85.01      7.04 o
  -2   9   9       70.26       34.27      5.37 o
  -1   9   9      961.61     1051.99     35.87 o
   0   9   9      194.47      228.48     20.02 o
  -9  10   9      407.52      438.37     30.55 o
  -8  10   9       49.80       20.31      4.40 o
  -7  10   9       76.70       48.48     10.47 o
  -6  10   9      299.86      281.29     22.69 o
  -5  10   9        1.17       13.18      3.65 o
  -4  10   9      311.24      278.79     19.14 o
  -3  10   9       53.69       45.46      9.09 o
  -2  10   9       53.97       30.17      6.88 o
  -1  10   9      410.38      400.38     31.42 o
   0  10   9       38.10       26.93      5.78 o
 -10  11   9       27.92       17.72      5.25 o
  -9  11   9       61.96       57.05      6.43 o
  -8  11   9      411.13      404.32     38.45 o
  -7  11   9       16.50       19.34      4.19 o
  -6  11   9     1090.25     1099.94     24.73 o
  -5  11   9     1058.40     1119.74     27.36 o
  -4  11   9       20.57       15.13      5.47 o
  -3  11   9      346.29      392.13     38.21 o
  -2  11   9       64.19       51.36      7.13 o
  -1  11   9       32.34       25.41      8.01 o
  -8  12   9      226.20      189.47     16.50 o
  -7  12   9      570.24      580.41     28.36 o
  -6  12   9       61.88       61.94      9.00 o
  -5  12   9      566.41      516.03     67.45 o
  -4  12   9      229.05      165.77     27.24 o
   0   1  10      775.55      695.90      6.34 o
  -1   2  10     2040.31     2129.10     14.81 o
   0   2  10     3575.76     3432.51     38.22 o
  -2   3  10     1520.86     1463.46     12.79 o
  -1   3  10     1585.86     1527.61     12.93 o
   0   3  10     1008.68     1014.62     10.38 o
  -3   4  10     1631.01     1576.66     14.65 o
  -2   4  10      238.05      236.16     10.06 o
  -1   4  10     1615.57     1591.75     15.47 o
   0   4  10      740.55      718.68     11.58 o
  -4   5  10      296.99      308.19      8.91 o
  -3   5  10     3650.50     3595.96     33.09 o
  -2   5  10     3632.00     3609.33     29.87 o
  -1   5  10      273.84      289.59      7.07 o
   0   5  10       19.74       53.01      6.53 o
  -5   6  10      228.69      225.80      9.13 o
  -4   6  10     1733.60     1796.25     20.79 o
  -3   6  10     2352.52     2205.54     23.77 o
  -2   6  10     1576.28     1632.68     22.97 o
  -1   6  10      200.11      185.87      9.13 o
   0   6  10      871.82      861.09     15.10 o
  -6   7  10      591.86      552.55     21.74 o
  -5   7  10      626.64      619.39     21.30 o
  -4   7  10      606.29      648.27     15.02 o
  -3   7  10      476.45      505.81     16.66 o
  -2   7  10      487.47      477.64     13.05 o
  -1   7  10      616.36      592.60     14.45 o
   0   7  10     2921.70     3070.22     40.02 o
  -7   8  10     1207.99     1243.21     30.21 o
  -6   8  10     1717.15     1884.77     25.92 o
  -5   8  10       10.57        9.26      2.52 o
  -4   8  10     4471.98     4720.41     47.84 o
  -3   8  10       17.08       18.86      3.39 o
  -2   8  10     1809.32     1978.01     23.79 o
  -1   8  10     1200.78     1222.55     29.21 o
   0   8  10      227.45      189.12     15.21 o
  -8   9  10      263.02      234.58     22.53 o
  -7   9  10      224.78      185.80     15.22 o
  -6   9  10       36.78       22.66      5.30 o
  -5   9  10     2547.62     2685.07     32.26 o
  -4   9  10     2567.24     2708.95     32.54 o
  -3   9  10       27.32       22.85      5.57 o
  -2   9  10      258.96      247.44     22.94 o
  -1   9  10      223.16      207.98     15.75 o
   0   9  10     1147.35     1232.01     34.37 o
  -9  10  10      274.34      253.71     23.95 o
  -8  10  10       79.59       80.04      8.64 o
  -7  10  10       63.37       43.44      7.39 o
  -6  10  10       75.99       66.36      9.73 o
  -5  10  10      451.04      434.49     31.43 o
  -4  10  10       63.25       53.24      8.58 o
  -3  10  10       76.35       74.29      7.58 o
  -2  10  10      110.90      124.79     13.89 o
  -1  10  10      299.99      288.16     38.20 o
   0  10  10      830.80      924.68     53.60 o
  -9  11  10       29.99       10.03      3.02 o
  -8  11  10      204.96      173.06     14.43 o
  -7  11  10     1153.48     1237.65     74.68 o
  -6  11  10      555.47      491.82     41.16 o
  -5  11  10      630.27      612.08     29.10 o
  -4  11  10     1147.02     1338.11     78.67 o
  -3  11  10      197.79      146.92     16.14 o
  -2  11  10       32.82       36.96      9.91 o
  -6  12  10        9.60       23.00      9.29 o
   0   1  11     3671.94     3794.17     23.65 o
  -1   2  11      478.93      519.35      7.45 o
   0   2  11     2557.56     2596.07     21.84 o
  -2   3  11     1550.68     1475.62     12.98 o
  -1   3  11     1538.15     1458.01     13.16 o
   0   3  11     1598.56     1560.95     17.40 o
  -3   4  11     1165.56     1029.27     11.99 o
  -2   4  11      382.80      372.47     11.40 o
  -1   4  11      960.97      858.74      9.52 o
   0   4  11     2102.64     2230.62     18.43 o
  -4   5  11      476.58      499.03     11.95 o
  -3   5  11       32.45       25.96      3.27 o
  -2   5  11       44.45       54.60      3.38 o
  -1   5  11      399.41      445.93      9.19 o
   0   5  11     1593.55     1587.32     21.43 o
  -5   6  11     4458.29     4505.50     40.48 o
  -4   6  11     2054.77     2044.54     22.36 o
  -3   6  11      340.58      382.48     15.58 o
  -2   6  11     2004.83     1969.90     18.99 o
  -1   6  11     4322.51     4311.50     49.82 o
   0   6  11      228.45      206.52     10.01 o
  -6   7  11       31.88       32.70      4.82 o
  -5   7  11      830.38      875.75     16.09 o
  -4   7  11      354.92      348.16     18.37 o
  -3   7  11      369.58      366.61     12.20 o
  -2   7  11      759.24      778.86     15.71 o
  -1   7  11       67.67       77.12      5.34 o
   0   7  11      133.18      123.25      8.30 o
  -7   8  11      504.26      489.37     36.95 o
  -6   8  11      204.71      198.13     11.77 o
  -5   8  11     1261.16     1307.06     21.48 o
  -4   8  11     1298.34     1439.25     21.77 o
  -3   8  11     1357.09     1436.03     19.88 o
  -2   8  11      213.04      212.52     14.20 o
  -1   8  11      534.96      603.30     20.66 o
   0   8  11      122.84       90.13      9.45 o
  -8   9  11      708.02      698.21     32.43 o
  -7   9  11     1176.27     1231.03     32.72 o
  -6   9  11      628.30      610.25     33.42 o
  -5   9  11       62.98       45.15      4.36 o
  -4   9  11       57.35       45.04      5.16 o
  -3   9  11      636.62      673.34     27.06 o
  -2   9  11     1306.05     1322.91     39.05 o
  -1   9  11      728.58      750.94     31.06 o
   0   9  11       12.96       10.94      4.02 o
  -9  10  11      611.23      636.32     69.49 o
  -8  10  11      643.58      568.31     36.45 o
  -7  10  11      520.25      541.18     42.08 o
  -6  10  11       60.48       46.23      7.19 o
  -5  10  11       40.09       27.94      9.50 o
  -4  10  11       56.15       47.80      6.84 o
  -3  10  11      516.03      505.65     51.70 o
  -2  10  11      643.96      647.81     36.66 o
  -1  10  11      648.58      602.46     46.44 o
   0  10  11      672.99      815.91     71.73 o
  -9  11  11     1056.59     1091.96     33.40 o
  -8  11  11       97.18       61.17      8.22 o
  -7  11  11     1618.83     1820.53     61.01 o
  -6  11  11      538.48      627.01     37.71 o
  -5  11  11      505.06      450.86     56.40 o
  -4  11  11     1592.66     1861.95     38.78 o
  -3  11  11      108.10      106.01     14.75 o
  -2  11  11      962.64     1042.55     52.95 o
   0   0  12    12365.70    12966.40    215.77 o
   0   1  12       11.27       86.73      3.80 o
  -1   2  12      636.96      620.02      7.63 o
   0   2  12       76.28       34.96      7.93 o
  -2   3  12      380.66      338.70      6.93 o
  -1   3  12      387.79      359.48      7.17 o
   0   3  12     4630.68     4575.55     37.73 o
  -3   4  12      151.78      168.71      8.31 o
  -2   4  12     7481.44     7641.83     53.07 o
  -1   4  12      145.77      158.95      6.21 o
   0   4  12      274.19      295.49     14.62 o
  -4   5  12      450.65      449.41     13.88 o
  -3   5  12     2560.06     2540.17     24.98 o
  -2   5  12     2540.53     2561.45     21.56 o
  -1   5  12      451.83      470.63     15.40 o
   0   5  12     3270.47     3278.37     29.95 o
  -5   6  12     1549.96     1566.00     22.76 o
  -4   6  12     1037.68     1069.08     15.78 o
  -3   6  12     3567.05     3687.36     32.38 o
  -2   6  12     1021.90     1047.76     20.34 o
  -1   6  12     1546.09     1538.05     20.85 o
   0   6  12      589.51      567.88     19.28 o
  -6   7  12      382.75      353.53     19.00 o
  -5   7  12     1000.45     1077.02     18.59 o
  -4   7  12      323.10      301.79     13.00 o
  -3   7  12      330.44      291.37     12.46 o
  -2   7  12      989.53     1027.65     18.16 o
  -1   7  12      394.55      387.70     18.96 o
   0   7  12       90.04       88.15      5.59 o
  -7   8  12      457.46      418.41     27.22 o
  -6   8  12      107.52       92.37      7.19 o
  -5   8  12      415.47      399.11     27.75 o
  -4   8  12      117.72      109.65     10.18 o
  -3   8  12      388.72      385.30     30.92 o
  -2   8  12       91.69       81.17      7.00 o
  -1   8  12      461.38      425.75     33.42 o
   0   8  12      215.14      189.06     14.58 o
  -8   9  12      328.81      323.81     28.60 o
  -7   9  12      692.30      673.07     30.58 o
  -6   9  12       61.91       37.81      5.51 o
  -5   9  12      800.32      800.67     39.27 o
  -4   9  12      830.95      790.39     35.25 o
  -3   9  12       84.61       56.34      6.56 o
  -2   9  12      693.36      734.31     32.68 o
  -1   9  12      318.27      306.03     26.40 o
   0   9  12      612.19      555.43     50.87 o
  -9  10  12      352.15      357.07     31.25 o
  -8  10  12      284.70      291.12     37.70 o
  -7  10  12       67.77       30.75      7.40 o
  -6  10  12      688.05      611.08     60.14 o
  -5  10  12     1299.03     1554.09     35.04 o
  -4  10  12      644.91      749.45     96.32 o
  -3  10  12       66.02       65.33      6.31 o
  -2  10  12      280.29      262.29     25.72 o
  -1  10  12      312.74      305.36     25.74 o
  -7  11  12      112.00       77.25     11.19 o
  -6  11  12       49.05       36.01      6.88 o
  -5  11  12       55.47       27.49      5.77 o
  -4  11  12      119.32      110.86     16.76 o
   0   1  13      368.95      292.99      6.93 o
  -1   2  13      241.69      262.35      6.92 o
   0   2  13     2013.62     1921.58     20.15 o
  -2   3  13     2440.56     2378.29     21.11 o
  -1   3  13     2502.93     2461.62     19.82 o
   0   3  13      452.05      441.50     13.13 o
  -3   4  13     1459.57     1417.16     16.43 o
  -2   4  13      595.30      528.90     14.61 o
  -1   4  13     1688.35     1696.92     20.29 o
   0   4  13     2302.75     2305.52     25.87 o
  -4   5  13      405.11      383.91     16.67 o
  -3   5  13      130.83      119.78      8.79 o
  -2   5  13      142.17      142.47      7.26 o
  -1   5  13      477.97      445.84     21.37 o
   0   5  13      749.11      818.90     15.66 o
  -5   6  13     1644.09     1689.92     22.96 o
  -4   6  13      504.64      529.02     21.15 o
  -3   6  13       84.70      107.44      6.28 o
  -2   6  13      484.96      481.44     13.29 o
  -1   6  13     1721.40     1771.21     21.88 o
   0   6  13      118.28       96.94      5.79 o
  -6   7  13      416.38      366.47     20.82 o
  -5   7  13      761.27      736.96     18.44 o
  -4   7  13      164.61      137.01      6.87 o
  -3   7  13      154.22      142.82     10.58 o
  -2   7  13      839.10      838.48     17.12 o
  -1   7  13      446.37      455.51     16.35 o
   0   7  13      255.85      231.63     15.54 o
  -7   8  13      311.44      291.91     20.68 o
  -6   8  13      112.81      118.82      9.95 o
  -5   8  13      452.38      374.55     33.64 o
  -4   8  13     2035.89     2174.73     36.69 o
  -3   8  13      406.54      360.71     34.95 o
  -2   8  13      111.43      114.54     10.29 o
  -1   8  13      335.04      305.72     22.56 o
   0   8  13       20.75       12.68      3.05 o
  -8   9  13       68.49       29.66      6.14 o
  -7   9  13     1737.12     1946.81     29.77 o
  -6   9  13      124.44       90.66      6.67 o
  -5   9  13      164.73      163.42     16.14 o
  -4   9  13      209.70      172.55     18.77 o
  -3   9  13      112.40       76.92      8.10 o
  -2   9  13     1575.50     1835.46     32.39 o
  -1   9  13       60.90       61.24      8.64 o
   0   9  13        8.26        5.57      2.50 o
  -8  10  13      376.44      318.78     30.95 o
  -7  10  13      364.47      349.24     37.07 o
  -6  10  13      352.94      304.12     41.18 o
  -5  10  13      102.22       63.05     14.03 o
  -4  10  13      300.47      254.78     30.65 o
  -3  10  13      391.34      369.65     40.09 o
  -2  10  13      405.43      346.08     30.68 o
   0   1  14      814.30      807.54      9.25 o
  -1   2  14      588.39      556.84     11.48 o
   0   2  14        2.57        8.70      1.58 o
  -2   3  14     1999.94     1968.69     20.48 o
  -1   3  14     2044.15     2008.81     21.17 o
   0   3  14       50.08      107.54      5.75 o
  -3   4  14      908.06      901.70     14.38 o
  -2   4  14     1661.82     1646.04     18.12 o
  -1   4  14      901.82      903.29     12.86 o
   0   4  14      185.78      188.95     10.29 o
  -4   5  14      280.79      265.21     15.02 o
  -3   5  14      956.94      991.23     16.14 o
  -2   5  14      848.55      865.74     14.00 o
  -1   5  14      278.39      258.38     13.94 o
   0   5  14      347.67      369.13     20.48 o
  -5   6  14        9.76        5.97      2.33 o
  -4   6  14     1230.52     1294.42     25.04 o
  -3   6  14      875.35      910.69     15.93 o
  -2   6  14     1362.52     1417.21     22.56 o
  -1   6  14        8.81       13.15      2.12 o
   0   6  14       10.44       17.15      3.16 o
  -6   7  14      452.01      432.08     24.85 o
  -5   7  14      542.29      521.52     17.16 o
  -4   7  14      122.51       91.45      8.95 o
  -3   7  14      147.56      110.67      8.27 o
  -2   7  14      585.70      594.52     15.46 o
  -1   7  14      406.60      341.83     17.15 o
   0   7  14      167.03      147.53      9.68 o
  -7   8  14      530.73      513.12     32.62 o
  -6   8  14      790.00      819.57     27.89 o
  -5   8  14        2.92       10.90      2.68 o
  -4   8  14     1818.50     1950.21     33.51 o
  -3   8  14        5.24        6.11      3.15 o
  -2   8  14      700.92      748.76     29.84 o
  -1   8  14      556.36      521.37     36.00 o
   0   8  14      117.55      110.30     12.04 o
  -8   9  14      351.48      310.28     30.09 o
  -7   9  14       79.98       68.72     15.58 o
  -6   9  14       33.76       21.12      4.21 o
  -5   9  14     1126.38     1248.01     27.69 o
  -4   9  14     1110.35     1227.98     25.71 o
  -3   9  14       40.26       28.61      5.87 o
  -2   9  14       60.32       44.39      8.38 o
  -1   9  14      400.61      330.82     34.34 o
   0   9  14      464.28      381.45     33.12 o
  -7  10  14      138.15      139.03     11.75 o
  -6  10  14      132.80      104.86     16.35 o
  -5  10  14       96.51       46.33     15.20 o
  -4  10  14      165.60      155.41     20.03 o
  -3  10  14      113.19      100.45     11.87 o
   0   1  15      166.99      140.80      9.58 o
  -1   2  15       56.12       42.44      3.95 o
   0   2  15      756.76      800.75     12.94 o
  -2   3  15     1608.34     1670.30     21.47 o
  -1   3  15     1491.88     1549.99     19.68 o
   0   3  15     6544.61     6948.27     54.45 o
  -3   4  15      117.30       99.48      5.71 o
  -2   4  15        0.30        6.64      2.08 o
  -1   4  15      106.82       91.67      5.13 o
   0   4  15       46.14       50.62      3.54 o
  -4   5  15      386.46      365.27     17.11 o
  -3   5  15       20.96       16.73      4.72 o
  -2   5  15       37.98       47.74      4.93 o
  -1   5  15      389.17      380.77     18.90 o
   0   5  15      395.33      379.24     18.64 o
  -5   6  15       61.00       39.07      7.10 o
  -4   6  15      871.76      903.35     21.46 o
  -3   6  15       57.23       44.42      4.75 o
  -2   6  15      900.07      939.77     19.92 o
  -1   6  15       55.82       45.04      3.88 o
   0   6  15     1232.96     1294.94     19.92 o
  -6   7  15      537.60      506.71     29.91 o
  -5   7  15      764.44      825.15     34.63 o
  -4   7  15      887.20      974.76     24.54 o
  -3   7  15      846.47      923.47     27.42 o
  -2   7  15      774.91      836.27     25.64 o
  -1   7  15      543.93      475.08     34.36 o
   0   7  15       79.08       77.11      6.69 o
  -7   8  15       78.29       62.15      9.25 o
  -6   8  15      706.19      682.74     44.36 o
  -5   8  15       32.98       20.95      4.04 o
  -4   8  15       25.32       40.36      7.95 o
  -3   8  15       33.06       19.68      3.35 o
  -2   8  15      644.24      625.90     39.25 o
  -1   8  15       84.91       52.09      9.05 o
   0   8  15      355.45      270.73     26.65 o
  -8   9  15      467.91      463.37     43.91 o
  -7   9  15       52.37       15.28      5.57 o
  -6   9  15       34.36       44.97      8.69 o
  -5   9  15      718.33      704.67     58.07 o
  -4   9  15      704.86      643.03     61.47 o
  -3   9  15       43.84       34.00      4.41 o
  -2   9  15       51.00       37.21      8.54 o
  -1   9  15      496.96      358.97     49.92 o
   0   1  16      419.55      426.66     14.29 o
  -1   2  16     1203.84     1249.00     18.51 o
   0   2  16      653.92      685.87     22.02 o
  -2   3  16     1032.58     1092.94     21.05 o
  -1   3  16     1040.69     1094.86     18.92 o
   0   3  16      101.44      109.16      6.30 o
  -3   4  16      110.18       80.96      7.97 o
  -2   4  16     1315.56     1293.69     20.20 o
  -1   4  16      120.73      105.10      7.77 o
   0   4  16        7.28        4.81      1.56 o
  -4   5  16      501.49      514.17     39.73 o
  -3   5  16      787.43      820.96     18.26 o
  -2   5  16      809.49      846.87     25.88 o
  -1   5  16      522.32      556.88     21.50 o
   0   5  16      211.95      126.16      9.62 o
  -5   6  16       57.91       41.72      4.60 o
  -4   6  16      440.98      473.72     23.37 o
  -3   6  16      948.39     1012.91     24.41 o
  -2   6  16      387.97      397.93     24.77 o
  -1   6  16       51.16       37.41      5.02 o
   0   6  16      193.09      184.52     13.03 o
  -6   7  16      330.55      289.06     20.63 o
  -5   7  16       31.25       19.63      5.38 o
  -4   7  16      376.29      358.56     23.68 o
  -3   7  16      328.65      291.50     18.25 o
  -2   7  16       15.37        8.16      3.29 o
  -1   7  16      327.85      266.45     22.69 o
   0   7  16      277.35      224.95     22.50 o
  -7   8  16      249.51      210.85     20.64 o
  -6   8  16      569.79      630.53     63.69 o
  -5   8  16       13.47       17.62      4.54 o
  -4   8  16      741.26      721.42     26.77 o
  -3   8  16       20.34       14.89      5.15 o
  -2   8  16      620.48      552.84     49.75 o
  -1   8  16      284.09      228.72     25.68 o
   0   8  16        2.64       16.04      2.96 o
  -6   9  16        8.96       15.02      4.95 o
  -5   9  16      615.09      516.34     41.10 o
  -4   9  16      633.83      554.85     43.28 o
  -3   9  16        5.96       15.04      4.26 o
   0   1  17      236.59      280.48     13.37 o
  -1   2  17      855.79      838.96     16.44 o
   0   2  17      703.01      781.01     21.84 o
  -2   3  17     1556.15     1656.72     21.41 o
  -1   3  17     1487.03     1555.12     35.02 o
   0   3  17      153.06      139.84     12.61 o
  -3   4  17      731.50      691.14     15.74 o
  -2   4  17        2.53        3.59      2.68 o
  -1   4  17      605.66      594.14     36.35 o
   0   4  17      943.42     1003.80     21.13 o
  -4   5  17      195.42      206.44     12.26 o
  -3   5  17      110.16       95.27      6.17 o
  -2   5  17       92.52       65.72      7.89 o
  -1   5  17      136.39      135.21     13.13 o
   0   5  17      434.48      454.48     28.00 o
  -5   6  17     1278.56     1350.63     25.21 o
  -4   6  17      294.78      255.26     17.27 o
  -3   6  17       42.09       34.61      3.79 o
  -2   6  17      300.89      256.83     17.14 o
  -1   6  17     1203.47     1231.54     26.70 o
   0   6  17      140.91      121.58     11.32 o
  -6   7  17      103.85       64.06      7.36 o
  -5   7  17      142.74      116.76      9.75 o
  -4   7  17       42.63       19.33      4.32 o
  -3   7  17       42.35       20.34      2.90 o
  -2   7  17      135.69      105.13      8.88 o
  -1   7  17       87.34       61.50      7.50 o
   0   7  17      205.06      171.37     17.38 o
  -7   8  17      267.87      229.68     24.91 o
  -6   8  17       16.91       13.86      3.11 o
  -5   8  17      172.35      128.60     16.09 o
  -4   8  17     1431.08     1618.50     38.53 o
  -3   8  17      193.89      142.88     15.37 o
  -2   8  17       30.80       13.08      5.06 o
  -1   8  17      256.91      187.38     21.54 o
   0   0  18     5492.29     5720.28    153.31 o
   0   1  18      166.77      196.46     11.16 o
  -1   2  18      227.01      240.54     20.06 o
   0   2  18        2.77        6.51      1.75 o
  -2   3  18      356.99      312.09     23.88 o
  -1   3  18      341.28      295.27     24.41 o
   0   3  18     1463.37     1496.74     26.81 o
  -3   4  18      259.79      243.72     15.59 o
  -2   4  18     2313.67     2658.40     47.38 o
  -1   4  18      320.31      302.71     24.33 o
   0   4  18      351.80      315.72     24.42 o
  -4   5  18      176.34      170.41     10.73 o
  -3   5  18      733.31      827.86     28.47 o
  -2   5  18      732.97      828.48     50.06 o
  -1   5  18      179.59      146.93     12.45 o
   0   5  18      363.81      393.43     26.14 o
  -5   6  18      481.46      465.38     31.19 o
  -4   6  18      448.69      503.09     28.70 o
  -3   6  18     1175.55     1269.76     29.74 o
  -2   6  18      413.81      374.71     31.71 o
  -1   6  18      529.98      523.65     34.69 o
   0   6  18       84.12       47.54      5.92 o
  -6   7  18      238.45      195.40     18.64 o
  -5   7  18      233.59      202.31     14.90 o
  -4   7  18      246.06      230.25     16.18 o
  -3   7  18      222.76      183.70     16.62 o
  -2   7  18      244.61      215.47     15.41 o
  -1   7  18      227.81      153.74     15.46 o
   0   1  19      114.62      131.78     12.43 o
  -1   2  19       12.98       18.22      5.37 o
   0   2  19      985.32      970.24     25.65 o
  -2   3  19      201.35      233.91     21.61 o
  -1   3  19      190.79      187.94     14.79 o
   0   3  19      125.32       89.04     13.41 o
  -3   4  19      335.51      298.95     29.59 o
  -2   4  19       29.90       18.45      4.53 o
  -1   4  19      429.89      395.59     34.25 o
   0   4  19       66.29       29.23      6.98 o
  -4   5  19      955.50     1013.76     39.08 o
  -3   5  19        1.33       10.24      3.92 o
  -2   5  19        2.82        4.22      4.34 o
  -1   5  19      944.69      980.83     31.85 o
   0   5  19      199.43      159.19     12.73 o
  -5   6  19      642.93      563.81     26.94 o
  -4   6  19      518.89      502.91     37.25 o
  -3   6  19      267.05      221.33     18.79 o
  -2   6  19      521.64      450.83     38.49 o
  -1   6  19      616.60      559.24     42.05 o
   0   6  19        2.90       15.03      3.83 o
  -4   7  19       80.14       64.24      8.35 o
  -3   7  19       75.07       64.41     17.41 o
   0   1  20      691.84      678.21     40.56 o
  -1   2  20      103.57      101.43      9.29 o
   0   2  20      228.75      176.76     12.45 o
  -2   3  20      219.63      204.67     16.51 o
  -1   3  20      198.64      209.31     14.07 o
   0   3  20        0.33        4.79      3.19 o
  -3   4  20     1123.14     1215.43     38.98 o
  -2   4  20       90.75       50.28     10.47 o
  -1   4  20     1118.52     1069.81     44.83 o
   0   4  20      498.50      472.30     31.74 o
  -4   5  20      145.75      115.74     18.94 o
  -3   5  20      712.08      751.80     27.45 o
  -2   5  20      708.41      743.48     43.19 o
  -1   5  20      202.97      179.69     18.06 o
   0   5  20       64.71       33.22      7.70 o
   0   1  21      136.29      126.43     12.63 o
  -1   2  21       55.58       21.74      4.88 o
   0   2  21     1396.88     1485.30     41.94 o
  -2   3  21      292.28      251.80     22.99 o
  -1   3  21      247.81      182.31     17.23 o
   0   3  21     3535.91     4313.21     57.49 o
  -3   4  21       10.82       12.90      3.86 o
  -2   4  21      120.25      107.61     15.86 o
  -1   4  21        8.90       13.78      4.13 o
   0   1  22      627.40      556.38     41.77 o
  -1   2  22        1.08        9.54      3.70 o
 
